# Supplementary material for: PAX3-FOXO1 transgenic zebrafish models identify HES3 as a mediator of rhabdomyosarcoma tumorigenesis
Source: eLife. 2018 Jun 5;7:e33800. doi: 10.7554/eLife.33800 (PMC5988421; doi:10.7554/eLife.33800)
Supplement: Supplementary file 1. [file elife-33800-supp1.xlsx]

## Sheet: Sheet1
BetaActin-GFP2A-PAX3FOXO1
Expression Construct	Fish ID	Genetic Background	Age at Sac and Tumor Collection (days)	Fluorescent Protein	Tumor Present?	Tumor Fluorescent?	Diagnosis by H&E
BetaActin-GFP2A-PAX3FOXO1	D657	AB	129	GFP	Yes	Yes	PNET
	D705	AB	368	GFP	Yes	Yes	Splenomegaly, Littoral cell angioma
	D740	ABTL	84	GFP	Yes	Yes	PNET
	D776	ABTL	562	GFP	Yes	Yes	Neoplasm in the muscle
	D798	ABTL	195	GFP	Yes	Yes	PNET
	D819	ABTL	213	GFP	Yes	Yes	Neoplasm in the eye
	D915	ABTL	303	GFP	Yes	Yes	PNET
	D848	tp53M214K/M214K	412	GFP	Yes	Yes	SRBC tumor
Expression Construct	Number of Fish Screened	Genetic Background	Mean Age at Sac and Screen (days)	Fluorescent Protein	Fluorescent Tumor Present?		Diagnosis by H&E
BetaActin-GFP2A-PAX3FOXO1	67	AB or ABTL	259	GFP	No		NA
CMV-GFP2A-PAX3FOXO1
Expression Construct	Fish ID	Genetic Background	Age at Sac and Tumor Collection (days)	Fluorescent Protein	Tumor Present?	Tumor Fluorescent?	Diagnosis by H&E
CMV-GFP2A-PAX3FOXO1	D709	tp53M214K/M214K	49	GFP	Yes	Yes	SRBC tumor, consistent with RMS
	D805	tp53M214K/M214K	191	GFP	Yes	Yes	SRBC tumor
	D923	tp53M214K/M214K	231	GFP	Yes	Yes	SRBC tumor
	D933	tp53M214K/M214K	249	GFP	Yes	Yes	SRBC tumor
	D957	tp53M214K/M214K	310	GFP	Yes	Yes	Mass present in the back, histology did not capture tumor
Expression Construct	Number of Fish Screened	Genetic Background	Mean Age at Sac and Screen (days)	Fluorescent Protein	Fluorescent Tumor Present?		Diagnosis by H&E
CMV-GFP2A-PAX3FOXO1	26	tp53M214K/M214K	357	GFP	No		NA
ubi-GFP2A-PAX3FOXO1
Expression Construct	Fish ID	Genetic Background	Age at Sac and Tumor Collection (days)	Fluorescent Protein	Tumor Present?	Tumor Fluorescent?	Diagnosis by H&E
ubi-GFP2A-PAX3FOXO1	D850	ABTL	378	GFP	Yes	Yes	Undifferentiated sarcoma
Expression Construct	Number of Fish Screened	Genetic Background	Mean Age at Sac and Screen (days)	Fluorescent Protein	Fluorescent Tumor Present?		Diagnosis by H&E
ubi-GFP2A-PAX3FOXO1	53	AB or ABTL	530	GFP	No		NA
Supplementary Table 1. Total number of zebrafish analyzed and resulting tumors for Beta Actin, CMV, and ubiquitin driven PAX3-FOXO1.
