# Supplementary material for: PAX3-FOXO1 transgenic zebrafish models identify HES3 as a mediator of rhabdomyosarcoma tumorigenesis
Source: eLife. 2018 Jun 5;7:e33800. doi: 10.7554/eLife.33800 (PMC5988421; doi:10.7554/eLife.33800)
Supplement: Supplementary file 2. [file elife-33800-supp2.xlsx]

## Sheet: Sheet1
Expression Construct	Number of Fish Screened	Genetic Background	Mean Age at Sac and Screen	Fluorescent Protein	Fish Fluorescent?	Tumor Present?
mitfa-gfp2a-PAX3FOXO1	35	AB or AB/TL ix	570 days old	GFP	No	No
fli1-gfp2a-PAX3FOXO1	37	AB or AB/TL ix	567 days old	GFP	No	No
unc503-gfp2a-PAX3FOXO1	29	AB or AB/TL ix	540 days old	GFP	No	No
mcs-gfp2a-PAX3FOXO1	30	AB or AB/TL ix	581 days old	GFP	No	No
Supplementary Table 2. Total number of zebrafish analyzed and the mean age of screening for mitfa, fli1, unc503, and mcs driven PAX3-FOXO1.
