# Supplementary material for: PAX3-FOXO1 transgenic zebrafish models identify HES3 as a mediator of rhabdomyosarcoma tumorigenesis
Source: eLife. 2018 Jun 5;7:e33800. doi: 10.7554/eLife.33800 (PMC5988421; doi:10.7554/eLife.33800)
Supplement: Supplementary file 3. [file elife-33800-supp3.xlsx]

## Sheet: Sheet1
	Species/Gene	Primer Name	Sequence	Comment
		3E_Pax3_attb2r_FWD	GGGGACAGCTTTCTTGTACAAAGTGGCCatgaccacgctggccggcgct	Generating a 3' entry clone for Gateway cloning system.
		3E_Pax3_WithStop_attb3_REV	GGGGACAACTTTGTATAATAAAGTTGCctagaacgtccaaggcttactttgtccata	Generating a 3' entry clone for Gateway cloning system.
		3E_PAX3_attb2r_FWD	GGGGACAGCTTTCTTGTACAAAGTGGCCatgaccacgctggccggcgctgtgcccagga	Generating a 3' entry clone for Gateway cloning system.
		3E_FOXO1_WithStop_attb3_REV	GGGGACAACTTTGTATAATAAAGTTGCtcagcctgacacccagctatgtgtcgttgtcttgac	Generating a 3' entry clone for Gateway cloning system.
		3E_HES3_attb2r_FWD	GGGGACAGCTTTCTTGTACAAAGTGGCCatggagaaaaagcgccgggcacgcatcaat	Generating a 3' entry clone for Gateway cloning system.
		3E_HES3_WithStop_attb3_REV	GGGGACAACTTTGTATAATAAAGTTGCtcagttcaggtcatccccggggcttccccag	Generating a 3' entry clone for Gateway cloning system.
	Human
	PAX3-FOXO1	PAX3_FWD	GACAGCAGCTCTGCCTACTG	qRT-PCR
		FOXO1_REV	CACCCTCTGGATTGAGCATCC	qRT-PCR
	HES3	HES3_FWD	ATGGAGAAAAAGCGCCGGGC	qRT-PCR
		HES3_REV	CACGCTCAACTCCAGGATGTCG	qRT-PCR
	GAPDH	GAPDH_FWD	GAGCCACATCGCTCAGACAC	qRT-PCR
		GAPDH_REV	CATGTAGTTGAGGTCAATGAAGG	qRT-PCR
	Mouse
	MyoD	MyoD_FWD	ATCCCTAAGCGACACAGAAC	qRT-PCR
		MyoD_REV	GCACCTGATAAATCGCATTGG	qRT-PCR
	MyoG	MyoG_FWD	ATCCAGTACATTGAGCGCCT	qRT-PCR
		MyoG_REV	GCTGTGGGAGTTGCATTCAC	qRT-PCR
	Myl1	Myl1_FWD	AAAAATCGATCTGTCTGCTATTAAG	qRT-PCR
		Myl1_REV	GGTGATCTTGCATTCACCTGT	qRT-PCR
	Myh1	Myh1_FWD	CGAGTTCTCTAAGGAGCAACAG	qRT-PCR
		Myh1_REV	ACGTCTCCCACCTGACTTA	qRT-PCR
	Gapdh	Gapdh_FWD	ATGCTGCCCTTACCCCGG	qRT-PCR
		Gapdh_REV	GGCAACAATCTCCACTTTGCC	qRT-PCR
	Zebrafish
	her3	her3_FWD	ATGGCTGCAGCATCCAACAG	qRT-PCR
		her3_REV	CCTTTTCCAGTTTTCGCTTGC	qRT-PCR
	myod	myod_FWD	ATCCAACTGCTCTGATGGC	qRT-PCR
		myod_REV	AGACAATCCAAACTCGACACC	qRT-PCR
	myog	myog_FWD	GCTATACAGTACATCGAGAGGC	qRT-PCR
		myog_REV	AGAGCCCTGATCACTAGAGG	qRT-PCR
	myl1	myl1_FWD	CCCAAACAAGGCAACATACG	qRT-PCR
		myl1_REV	CATCAATCTCGGCTTCACTCA	qRT-PCR
	myzh2	myhz2_FWD	TTACACTTGACACTCAGACGG	qRT-PCR
		myhz2_REV	GAGGTTATACAGCACAGAGGG	qRT-PCR
	rpl13a	rpl13a_FWD	CGGTCGTCTTTCCGCTATT	qRT-PCR
		rpl13a_REV	TTCCAGAGATGTTGATACCCTCAC	qRT-PCR
	gapdh	gapdh_FWD	GTGGCCATCAATGACCCATTC	qRT-PCR
		gapdh_REV	CAATGACCAGTTTGCCGCCTTC	qRT-PCR
	Supplementary Table 3. List of oligonucleotide primer sequences.
